# Supplementary material for: Searching for Signaling Balance through the Identification of Genetic Interactors of the Rab Guanine-Nucleotide Dissociation Inhibitor gdi-1
Source: PLoS One. 2010 May 13;5(5):e10624. doi: 10.1371/journal.pone.0010624 (PMC2869356; doi:10.1371/journal.pone.0010624)
Supplement: Table S1 — Genetic interactions hand-curated from the literature. (0.05 MB XLS) [file pone.0010624.s009.xls]

## Sheet: Table S1
Table S1. Genetic interactions hand-curated from the literature.
Pubmed ID	Gene Name 1	Gene Name 2	Alteration 1	Alteration 2	Interaction Type
16845399	lin-45	peb-1	loss-of-function	loss-of-function	enhanced phenotype
16845399	lin-45	unc-73	loss-of-function	loss-of-function	enhanced phenotype
16845399	lin-45	nrh-49	loss-of-function	loss-of-function	enhanced phenotype
16845399	lin-45	nrh-80	loss-of-function	loss-of-function	enhanced phenotype
16845399	lin-45	egl-27	loss-of-function	loss-of-function	enhanced phenotype
16845399	lin-45	lin-3	loss-of-function	loss-of-function	enhanced phenotype
16845399	lin-45	lin-25	loss-of-function	loss-of-function	enhanced phenotype
16845399	lin-45	lin-29	loss-of-function	loss-of-function	enhanced phenotype
16845399	let-23	lin-3	loss-of-function	loss-of-function	enhanced phenotype
16845399	let-23	egr-1	loss-of-function	loss-of-function	enhanced phenotype
16845399	let-23	ceh-32	loss-of-function	loss-of-function	enhanced phenotype
16845399	let-23	ldb-1	loss-of-function	loss-of-function	enhanced phenotype
16845399	let-23	his-71	loss-of-function	loss-of-function	enhanced phenotype
16845399	let-23	nhr-6	loss-of-function	loss-of-function	enhanced phenotype
16845399	let-23	let-60	loss-of-function	loss-of-function	enhanced phenotype
16845399	let-23	ceh-18	loss-of-function	loss-of-function	enhanced phenotype
16845399	let-23	sur-2	loss-of-function	loss-of-function	enhanced phenotype
16845399	ksr-1	par-5	loss-of-function	loss-of-function	enhanced phenotype
16845399	ksr-1	fbf-2	loss-of-function	loss-of-function	enhanced phenotype
16845399	ksr-1	let-60	loss-of-function	loss-of-function	enhanced phenotype
16845399	ksr-1	let-653	loss-of-function	loss-of-function	enhanced phenotype
16845399	ksr-1	mys-1	loss-of-function	loss-of-function	enhanced phenotype
16845399	ksr-1	sur-2	loss-of-function	loss-of-function	enhanced phenotype
16845399	ksr-1	arf-3	loss-of-function	loss-of-function	enhanced phenotype
16845399	sur-2	efn-3	loss-of-function	loss-of-function	enhanced phenotype
16845399	sur-2	arf-3	loss-of-function	loss-of-function	enhanced phenotype
16845399	sur-2	C26C6.1	loss-of-function	loss-of-function	enhanced phenotype
16845399	sur-2	trr-1	loss-of-function	loss-of-function	enhanced phenotype
16845399	sur-2	dpy-22	loss-of-function	loss-of-function	enhanced phenotype
16845399	sur-2	ceh-18	loss-of-function	loss-of-function	enhanced phenotype
16845399	let-60	C09G4.2	loss-of-function	loss-of-function	enhanced phenotype
16845399	let-60	rnt-1	loss-of-function	loss-of-function	enhanced phenotype
16845399	let-60	F33E11.2	loss-of-function	loss-of-function	enhanced phenotype
16845399	let-60	srh-215	loss-of-function	loss-of-function	enhanced phenotype
16845399	let-60	his-24	loss-of-function	loss-of-function	enhanced phenotype
16845399	let-60	lin-35	loss-of-function	loss-of-function	enhanced phenotype
16845399	let-60	T26A5.8	loss-of-function	loss-of-function	enhanced phenotype
16845399	let-60	R08H2.9	loss-of-function	loss-of-function	enhanced phenotype
16845399	let-60	ins-22	loss-of-function	loss-of-function	enhanced phenotype
16845399	let-60	nhr-44	loss-of-function	loss-of-function	enhanced phenotype
16845399	let-60	ins-22	loss-of-function	loss-of-function	enhanced phenotype
16845399	let-60	ptr-24	loss-of-function	loss-of-function	enhanced phenotype
16845399	let-60	dsh-2	loss-of-function	loss-of-function	enhanced phenotype
16845399	let-60	ace-4	loss-of-function	loss-of-function	enhanced phenotype
16845399	let-60	hlh-12	loss-of-function	loss-of-function	enhanced phenotype
16845399	let-60	sop-3	loss-of-function	loss-of-function	enhanced phenotype
16845399	let-60	unc-52	loss-of-function	loss-of-function	enhanced phenotype
16845399	let-60	sos-1	loss-of-function	loss-of-function	enhanced phenotype
16845399	let-60	C26C6.1	loss-of-function	loss-of-function	enhanced phenotype
16845399	let-60	din-1	loss-of-function	loss-of-function	enhanced phenotype
16845399	let-60	trr-1	loss-of-function	loss-of-function	enhanced phenotype
16845399	let-60	let-653	loss-of-function	loss-of-function	enhanced phenotype
16845399	let-60	egl-27	loss-of-function	loss-of-function	enhanced phenotype
16845399	let-60	krs-1	loss-of-function	loss-of-function	enhanced phenotype
16845399	ark-1	B0285.1	loss-of-function	loss-of-function	enhanced phenotype
16845399	ark-1	sox-2	loss-of-function	loss-of-function	enhanced phenotype
16845399	ark-1	unc-18	loss-of-function	loss-of-function	enhanced phenotype
16845399	ark-1	egl-30	loss-of-function	loss-of-function	enhanced phenotype
16845399	ark-1	B0495.2	loss-of-function	loss-of-function	enhanced phenotype
16845399	ark-1	arf-3	loss-of-function	loss-of-function	enhanced phenotype
16845399	ark-1	gpc-2	loss-of-function	loss-of-function	enhanced phenotype
16845399	ark-1	egl-27	loss-of-function	loss-of-function	enhanced phenotype
16845399	ark-1	kr-1	loss-of-function	loss-of-function	enhanced phenotype
16845399	ark-1	let-653	loss-of-function	loss-of-function	enhanced phenotype
16845399	ark-1	din-1	loss-of-function	loss-of-function	enhanced phenotype
16845399	ark-1	ceh-18	loss-of-function	loss-of-function	enhanced phenotype
16845399	ark-1	trr-1	loss-of-function	loss-of-function	enhanced phenotype
16845399	ark-1	mys-1	loss-of-function	loss-of-function	enhanced phenotype
16845399	ark-1	hmg-1.2	loss-of-function	loss-of-function	enhanced phenotype
16845399	ark-1	tam-1	loss-of-function	loss-of-function	enhanced phenotype
16845399	ark-1	ZC581.1	loss-of-function	loss-of-function	enhanced phenotype
16845399	ark-1	ZK1128.5	loss-of-function	loss-of-function	enhanced phenotype
16845399	lin-25	Y71H2	loss-of-function	loss-of-function	enhanced phenotype
16845399	lin-25	cdc-42	loss-of-function	loss-of-function	enhanced phenotype
16845399	lin-25	egl-18	loss-of-function	loss-of-function	enhanced phenotype
16845399	lin-25	sex-1	loss-of-function	loss-of-function	enhanced phenotype
16845399	lin-25	lin-29	loss-of-function	loss-of-function	enhanced phenotype
16845399	lin-25	sdc-2	loss-of-function	loss-of-function	enhanced phenotype
16845399	lin-25	hmg-1.2	loss-of-function	loss-of-function	enhanced phenotype
16845399	lin-25	mys-1	loss-of-function	loss-of-function	enhanced phenotype
16845399	lin-25	trr-1	loss-of-function	loss-of-function	enhanced phenotype
16845399	lin-25	lin-45	loss-of-function	loss-of-function	enhanced phenotype
16845399	dpy-22	hmg-1.2	loss-of-function	loss-of-function	enhanced phenotype
16845399	dpy-22	trr-1	loss-of-function	loss-of-function	enhanced phenotype
16845399	dpy-22	sos-1	loss-of-function	loss-of-function	enhanced phenotype
16845399	dpy-22	eor-2	loss-of-function	loss-of-function	enhanced phenotype
16845399	dpy-22	eor-1	loss-of-function	loss-of-function	enhanced phenotype
16845399	dpy-22	ark-1	loss-of-function	loss-of-function	enhanced phenotype
16845399	dpy-22	sur-2	loss-of-function	loss-of-function	enhanced phenotype
16845399	dpy-22	din-1	loss-of-function	loss-of-function	enhanced phenotype
16845399	sos-1	T10C6.13	loss-of-function	loss-of-function	enhanced phenotype
16845399	sos-1	F29F11.6	loss-of-function	loss-of-function	enhanced phenotype
16845399	sos-1	tag-341	loss-of-function	loss-of-function	enhanced phenotype
16845399	sos-1	lir-1	loss-of-function	loss-of-function	enhanced phenotype
16845399	sos-1	hbl-1	loss-of-function	loss-of-function	enhanced phenotype
16845399	sos-1	hlh-1	loss-of-function	loss-of-function	enhanced phenotype
16845399	sos-1	F54F2.1	loss-of-function	loss-of-function	enhanced phenotype
16845399	sos-1	C36F7.1	loss-of-function	loss-of-function	enhanced phenotype
16845399	sos-1	ceh-6	loss-of-function	loss-of-function	enhanced phenotype
16845399	sos-1	unc-120	loss-of-function	loss-of-function	enhanced phenotype
16845399	sos-1	sem-5	loss-of-function	loss-of-function	enhanced phenotype
16845399	sos-1	dpy-22	loss-of-function	loss-of-function	enhanced phenotype
16845399	sos-1	Trr-1	loss-of-function	loss-of-function	enhanced phenotype
16845399	sos-1	din-1	loss-of-function	loss-of-function	enhanced phenotype
16845399	sos-1	unc-52	loss-of-function	loss-of-function	enhanced phenotype
16845399	sos-1	let-60	loss-of-function	loss-of-function	enhanced phenotype
16845399	sem-5	sos-1	loss-of-function	loss-of-function	enhanced phenotype
16845399	sem-5	unc-120	loss-of-function	loss-of-function	enhanced phenotype
16845399	sem-5	ptr-23	loss-of-function	loss-of-function	enhanced phenotype
16845399	sem-5	egl-15	loss-of-function	loss-of-function	enhanced phenotype
16845399	sem-5	ptr-4	loss-of-function	loss-of-function	enhanced phenotype
16845399	sem-5	eor-1	loss-of-function	loss-of-function	enhanced phenotype
16845399	sem-5	tam-1	loss-of-function	loss-of-function	enhanced phenotype
16845399	sem-5	din-1	loss-of-function	loss-of-function	enhanced phenotype
16845399	sem-5	unc-52	loss-of-function	loss-of-function	enhanced phenotype
16845399	sem-5	sop-3	loss-of-function	loss-of-function	enhanced phenotype
16845399	eor-2	dpy-22	loss-of-function	loss-of-function	enhanced phenotype
16845399	eor-2	trr-1	loss-of-function	loss-of-function	enhanced phenotype
16845399	eor-2	C26C6.1	loss-of-function	loss-of-function	enhanced phenotype
16845399	eor-2	glp-1	loss-of-function	loss-of-function	enhanced phenotype
16845399	eor-2	eor-1	loss-of-function	loss-of-function	enhanced phenotype
16845399	eor-1	sdc-2	loss-of-function	loss-of-function	enhanced phenotype
16845399	eor-1	ZK1128.5	loss-of-function	loss-of-function	enhanced phenotype
16845399	eor-1	ZK1193.5	loss-of-function	loss-of-function	enhanced phenotype
16845399	eor-1	lin-29	loss-of-function	loss-of-function	enhanced phenotype
16845399	eor-1	ZC581.1	loss-of-function	loss-of-function	enhanced phenotype
16845399	eor-1	ceh-18	loss-of-function	loss-of-function	enhanced phenotype
16845399	eor-1	mys-1	loss-of-function	loss-of-function	enhanced phenotype
16845399	eor-1	hmg-1.2	loss-of-function	loss-of-function	enhanced phenotype
16845399	eor-1	trr-1	loss-of-function	loss-of-function	enhanced phenotype
16845399	eor-1	tam-1	loss-of-function	loss-of-function	enhanced phenotype
16845399	eor-1	din-1	loss-of-function	loss-of-function	enhanced phenotype
16845399	eor-1	dp-22	loss-of-function	loss-of-function	enhanced phenotype
16845399	eor-1	C26C6.1	loss-of-function	loss-of-function	enhanced phenotype
16845399	eor-1	sem-5	loss-of-function	loss-of-function	enhanced phenotype
16845399	eor-1	eps-8	loss-of-function	loss-of-function	enhanced phenotype
16845399	eor-1	eor-2	loss-of-function	loss-of-function	enhanced phenotype
16845399	eor-1	F54C4.3	loss-of-function	loss-of-function	enhanced phenotype
16845399	eor-1	W02C12.3	loss-of-function	loss-of-function	enhanced phenotype
16845399	eor-1	qua-1	loss-of-function	loss-of-function	enhanced phenotype
16845399	eor-1	mat-3	loss-of-function	loss-of-function	enhanced phenotype
16845399	eor-1	kin-10	loss-of-function	loss-of-function	enhanced phenotype
16845399	eor-1	gsk-3	loss-of-function	loss-of-function	enhanced phenotype
16845399	eor-1	F22A3.5	loss-of-function	loss-of-function	enhanced phenotype
16845399	eor-1	C01H6.7	loss-of-function	loss-of-function	enhanced phenotype
14522875	nmy-1	nmy-2	loss-of-function	loss-of-function	synthetic
12819787	vab-9	ajm-1	loss-of-function	loss-of-function	enhanced phenotype
12819787	vab-9	dlg-1	loss-of-function	loss-of-function	enhanced phenotype
12847081	jac-1	hmp-1	RNAi	loss-of-function	enhanced phenotype
16884526	sop-3	sop-1	RNAi	RNAi	synthetic Gro
16884526	tbx-8	tbx-9	RNAi	RNAi	synthetic Emb
16884526	tbx-8	tbx-9	RNAi	RNAi	synthetic Ste
16884526	hlh-1	unc-120	RNAi	RNAi	synthetic Ste
16884526	hlh-1	unc-120	RNAi	RNAi	synthetic Gro
16884526	mec-8	sym-1	RNAi	RNAi	synthetic Emb
16884526	mec-8	sym-1	RNAi	RNAi	synthetic Ste
16884526	sop-3	sop-1	RNAi	RNAi	synthetic Ste
16884526	tbx-8	tbx-9	RNAi	RNAi	synthetic Emb
16884526	tbx-8	tbx-9	RNAi	RNAi	synthetic Ste
16884526	hlh-1	hnd-1	RNAi	RNAi	synthetic Gro
16884526	hlh-1	hnd-1	RNAi	RNAi	synthetic Emb
16884526	hlh-1	hnd-1	RNAi	RNAi	synthetic Ste
16884526	egl-27	egr-1	RNAi	RNAi	synthetic Emb
16884526	B0495.2	ZC504.3	RNAi	RNAi	synthetic Ste
16884526	C28H8.4	erd-2	RNAi	RNAi	synthetic Ste
16884526	rab-8	rab-10	RNAi	RNAi	synthetic Ste
16884526	rpa-2	C37A2.7	RNAi	RNAi	synthetic Ste
16884526	unc-78	tag-216	RNAi	RNAi	synthetic Ste
16884526	pab-1	pab-2	RNAi	RNAi	synthetic Ste
16884526	ptr-2	ptr-10	RNAi	RNAi	synthetic Lva
16884526	rpl-25.2	rpl-25.1	RNAi	RNAi	synthetic Lva
16884526	C13G3.3	W08G11.4	RNAi	RNAi	synthetic Emb
16884526	dsh-1	dsh-2	RNAi	RNAi	synthetic Emb
16884526	elt-6	egl-18	RNAi	RNAi	synthetic Emb
16884526	elt-6	egl-18	RNAi	RNAi	synthetic Ste
16884526	lin-53	rba-1	RNAi	RNAi	synthetic Ste
16884526	C05G5.4	F23H11.3	RNAi	RNAi	synthetic Ste
16884526	F37C12.7	acs-17	RNAi	RNAi	synthetic Ste
16884526	Y53C12A.4	R02E12.2	RNAi	RNAi	synthetic Ste
16845399	let-60	ZC581.1	gain-of-function	loss-of-function	2 suppressive to 1
16845399	let-60	sdc-2	gain-of-function	loss-of-function	2 suppressive to 1
16845399	let-60	dim-1	gain-of-function	loss-of-function	2 suppressive to 1
16845399	let-60	hmg-1.2	gain-of-function	loss-of-function	2 suppressive to 1
16845399	let-60	ZK1128.5	gain-of-function	loss-of-function	2 suppressive to 1
16845399	let-60	eps-8	gain-of-function	loss-of-function	2 suppressive to 1
16845399	let-60	C26C6.1	gain-of-function	loss-of-function	2 suppressive to 1
16845399	let-60	ZK1193.5	gain-of-function	loss-of-function	2 suppressive to 1
16845399	let-60	lin-29	gain-of-function	loss-of-function	2 suppressive to 1
1979659	let-23	let-60	loss-of-function	gain-of-function	2 epistatic to 1
2076820	lin-1	let-60	loss-of-function	loss-of-function	1 epistatic to 2
2076820	lin-15B	let-60	loss-of-function	loss-of-function	2 epistatic to 1
2076820	lin-15A	let-60	loss-of-function	loss-of-function	2 epistatic to 1
1560823	ced-3	ced-5	loss-of-function	loss-of-function	1 supressive to 2
1372395	sem-5	clr-1	loss-of-function	loss-of-function	1 supressive to 2
1372395	sem-5	lin-15B	loss-of-function	loss-of-function	1 supressive to 2
1560823	ced-4	ced-5	loss-of-function	loss-of-function	1 supressive to 2
1560823	ced-3	ced-1	loss-of-function	loss-of-function	1 supressive to 2
1560823	ced-4	ced-1	loss-of-function	loss-of-function	1 supressive to 2
1560823	ced-3	egl-1	loss-of-function	loss-of-function	1 supressive to 2
1560823	ced-4	egl-1	loss-of-function	loss-of-function	1 supressive to 2
1560823	ced-3	ced-9	loss-of-function	loss-of-function	1 supressive to 2
1560823	ced-4	ced-9	loss-of-function	loss-of-function	1 supressive to 2
2076820	lin-1	let-60	loss-of-function	loss-of-function	1 supressive to 2
14522875	nmy-1	mel-11	loss-of-function	loss-of-function	1 supressive to 2
14522875	mlc-4	mel-11	loss-of-function	loss-of-function	1 supressive to 2
14522875	let-502	mel-11	loss-of-function	loss-of-function	1 supressive to 2
16710447	lin-15	C34B7.4	loss-of-function	RNAi	2 suppressive to 1
16710447	lin-15	gfl-1	loss-of-function	RNAi	2 suppressive to 1
16710447	lin-15	mrg-1	loss-of-function	RNAi	2 suppressive to 1
16710447	lin-15	Y105E8A.17	loss-of-function	RNAi	2 suppressive to 1
16710447	lin-15	ZK1127.3	loss-of-function	RNAi	2 suppressive to 1
16710447	lin-15	C08B11.6	loss-of-function	RNAi	2 suppressive to 1
16710447	lin-15	C17E4.6	loss-of-function	RNAi	2 suppressive to 1
16710447	lin-15	CD4.7	loss-of-function	RNAi	2 suppressive to 1
16710447	lin-15	C14B1.4	loss-of-function	RNAi	2 suppressive to 1
16710447	lin-15	dpy-30	loss-of-function	RNAi	2 suppressive to 1
16710447	lin-15	hcf-1	loss-of-function	RNAi	2 suppressive to 1
16710447	lin-15	mes-4	loss-of-function	RNAi	2 suppressive to 1
16710447	lin-15	isw-1	loss-of-function	RNAi	2 suppressive to 1
16710447	lin-15	lss-4	loss-of-function	RNAi	2 suppressive to 1
16710447	lin-15	C34D4.14	loss-of-function	RNAi	2 suppressive to 1
16710447	lin-15	F30A10.10	loss-of-function	RNAi	2 suppressive to 1
16710447	lin-15	rpn-10	loss-of-function	RNAi	2 suppressive to 1
16710447	lin-15	rpn-12	loss-of-function	RNAi	2 suppressive to 1
16710447	lin-15	R08C7.3	loss-of-function	RNAi	2 suppressive to 1
16710447	lin-15	T02C12.3	loss-of-function	RNAi	2 suppressive to 1
16710447	lin-15	ZK856.9	loss-of-function	RNAi	2 suppressive to 1
16710447	lin-15	F52B11.1	loss-of-function	RNAi	2 suppressive to 1
16710447	lin-15	Y53G8AR.2	loss-of-function	RNAi	2 suppressive to 1
16710447	lin-15	B0035.4	loss-of-function	RNAi	2 suppressive to 1
16710447	lin-15	zfp-1	loss-of-function	RNAi	2 suppressive to 1
16710447	lin-15	pqn-28	loss-of-function	RNAi	2 suppressive to 1
16710447	lin-15	C06E7.1	loss-of-function	RNAi	2 suppressive to 1
16710447	lin-15	C34E10.8	loss-of-function	RNAi	2 suppressive to 1
16710447	lin-15	F54D11.2	loss-of-function	RNAi	2 suppressive to 1
16710447	lin-15	K08F4.2	loss-of-function	RNAi	2 suppressive to 1
16710447	lin-15	M03C11.3	loss-of-function	RNAi	2 suppressive to 1
16710447	lin-15	T07E3.3	loss-of-function	RNAi	2 suppressive to 1
1641037	let-23	lin-3	null	gain-of-function	1 epistatic to 2
1641037	let-23	let-60	null	gain-of-function	2 epistatic to 1
