# Supplementary material for: Searching for Signaling Balance through the Identification of Genetic Interactors of the Rab Guanine-Nucleotide Dissociation Inhibitor gdi-1
Source: PLoS One. 2010 May 13;5(5):e10624. doi: 10.1371/journal.pone.0010624 (PMC2869356; doi:10.1371/journal.pone.0010624)
Supplement: Table S2 — Performance of genetic interaction predictors. (0.02 MB XLS) [file pone.0010624.s010.xls]

## Sheet: Table S2
Table S2. Performance of genetic interaction predictors.
Predictor	True Positive Rate	False Positive Rate	Genome Coveragec	Threshold
this studya	0.1078	0.0041	0.3575	0.85
this studya	0.0246	0.0002	0.2173	0.975
Zhong & Sternberg, 2006b	0.0283	0.0001	0.081	0.9
a rates are based on cross-validation
b rates are with respect to the positive and negative learning sets in this study
c percentage of all C. elegans genes with at least one predicted interaction
