# Supplementary material for: Searching for Signaling Balance through the Identification of Genetic Interactors of the Rab Guanine-Nucleotide Dissociation Inhibitor gdi-1
Source: PLoS One. 2010 May 13;5(5):e10624. doi: 10.1371/journal.pone.0010624 (PMC2869356; doi:10.1371/journal.pone.0010624)
Supplement: Table S3 — Signaling pathway genes curated from the C. elegans literature. (0.05 MB XLS) [file pone.0010624.s011.xls]

## Sheet: Table S3
Table S3. Signaling pathway genes curated from the C. elegans literature.
Signaling pathway	Gene Name	Sequence Name
acetylcholine receptor and postsynaptic components	acr-2	K11G12.2
	deg-3	K03B8.9
	lev-1	F09E8.7
	unc-29	T08G11.5
	unc-38	F21F3.5
	unc-63	Y110A7A.3
acetylcholine synthesis and degradation	ace-1	W09B12.1
	ace-2	Y44E3A.2
	ace-3	Y48B6A.8
	cha-1	ZC416.8
aging	age-1	B0334.8
	daf-2	Y55D5A.5
	daf-16	R13H8.1
axon guidance	ced-10	C09G12.8
	daf-11	B0240.3
	max-1	C34B4.1
	mig-2	C35C5.4
	rac-2	K03D3.10
	str-2	C50C10.7
	unc-5	B0273.4
	unc-6	F41C6.1
	unc-30	B0564.10
	unc-34	Y50D4C.1
	unc-40	T19B4.7
	unc-44	B0350.2
	unc-71	Y37D8A.13
	ced-2	Y41D4B.13
	ced-5	C02F4.1
	fax-1	F56E3.4
	slt-1	F40E10.4
	unc-42	F58E6.10
	unc-115	F09B9.2
axon guidance (longitudinal migration)	acr-2	K11G12.2
	cnd-1	C34E10.7
	daf-5	W01G7.1
	daf-7	B0412.2
	daf-16	R13H8.1
	egl-4	F55A8.2
	sem-5	C14F5.5
	tph-1	ZK1290.2
	unc-3	Y16B4A.1
	unc-31	ZK897.1
	unc-52	ZC101.2
	unc-53	F45E10.1
	unc-54	F11C3.3
	vab-8	K12F2.2
	zag-1	F28F9.1
axon guidance (robo pathway)	ahr-1	C41G7.5
	clr-1	F56D1.4
	egl-17	F38G1.2
	hst-6	Y34B4A.3
	sax-3	ZK377.2
	slt-1	F40E10.4
	unc-6	F41C6.1
	unc-34	Y50D4C.1
	unc-40	T19B4.7
	vab-1	M03A1.1
axonogenesis but not cell migration	unc-14	K10D3.2
	unc-33	Y37E11C.1
	unc-44	B0350.2
	unc-51	Y60A3A.1
body-wall muscle contraction	egl-30	M01D7.7
	sup-9	F34D6.3
	sup-10	R09G11.1
	unc-43	K11E8.1
	unc-58	T06H11.1
	unc-93	C46F11.1
	unc-103	C30D11.1
	unc-105	C41C4.5
cell division	gpr-1	F22B7.13
	gpr-2	C38C10.4
	lin-5	T09A5.10
	rgs-7	F56B6.2
cell engulfment	ced-1	Y47H9C.4
	ced-2	Y41D4B.13
	ced-5	C02F4.1
	ced-6	F56D2.7
	ced-7	C48B4.4
	ced-10	C09G12.8
chemotaxis and thermotaxis	che-2	F38G1.1
	che-3	F18C12.1
	che-11	C27A7.4
	che-13	F59C6.7
	osm-1	T27B1.1
	osm-5	Y41G9A.1
	osm-6	R31.3
	osm-3	M02B7.3
	che-14	F56H1.1
	daf-6	F31F6.5
	che-1	C55B7.12
	odr-7	T18D3.2
	odr-1	R01E6.1
	osm-12	Y75B8A.12
	ttx-1	Y113G7A.6
	ttx-3	C40H5.5
	odr-3	C34D1.3
	osm-9	B0212.5
dauer exit	daf-1	F29C4.1
	daf-3	F25E2.5
	daf-4	C05D2.1
	daf-5	W01G7.1
	daf-7	B0412.2
	daf-8	R05D11.1
	daf-12	F11A1.3
	daf-14	F01G10.8
	F59A2.3	F59A2.3
	W03G1.5	W03G1.5
	ppn-1	C37C3.6
	abu-1	AC3.3
	tag-61	T27E9.1
	arf-1.2	B0336.2
dauer larva formation	age-1	B0334.8
	daf-1	F29C4.1
	daf-2	Y55D5A.5
	daf-3	F25E2.5
	daf-7	B0412.2
	daf-8	R05D11.1
	daf-6	F31F6.5
	daf-11	B0240.3
	daf-12	F11A1.3
	daf-14	F01G10.8
	daf-16	R13H8.1
	daf-21	C47E8.5
	gpa-2	F38E1.5
	gpa-3	E02C12.5
	sma-2	ZK370.2
	sma-3	R13F6.9
	sma-4	R12B2.1
	daf-4	C05D2.1
	daf-5	W01G7.1
dopamine neurotransmission	bas-1	C05D2.4
	cat-1	W01C8.6
	cat-2	B0432.5
	cat-4	F32G8.6
DTC migration	ced-10	C09G12.8
	dbl-1	T25F10.2
	egl-17	F38G1.2
	egl-20	W08D2.1
	fbl-1	F56H11.1
	mig-2	C35C5.4
	mig-17	F57B7.4
	mig-23	R07E4.4
	cogc-1	Y54E10A.2
	pat-4	C29F9.7
	src-1	Y92H12A.1
	unc-5	B0273.4
	unc-6	F41C6.1
	unc-40	T19B4.7
	unc-52	ZC101.2
	unc-112	C47E8.7
	unc-129	C53D6.2
	unc-130	C47G2.2
	vab-3	F14F3.1
	cogc-3	Y71F9AM.4
egg laying muscle contraction	egl-2	F16B3.1
	egl-23	Y37A1B.11
	egl-30	M01D7.7
	egl-36	R07A4.1
	exp-2	F12F3.1
	sup-9	F34D6.3
	sup-10	R09G11.1
	unc-43	K11E8.1
	unc-58	T06H11.1
	unc-93	C46F11.1
	unc-103	C30D11.1
	unc-105	C41C4.5
embryo elongation	age-1	B0334.8
	daf-2	Y55D5A.5
	fem-2	T19C3.8
	let-502	C10H11.9
	mel-11	C06C3.1
	mig-2	C35C5.4
	mlc-4	C56G7.1
	rho-1	Y51H4A.3
	unc-73	F55C7.7
enteric muscle contraction	egl-2	F16B3.1
	egl-23	Y37A1B.11
	egl-30	M01D7.7
	egl-36	R07A4.1
	exp-2	F12F3.1
	sup-9	F34D6.3
	sup-10	R09G11.1
	unc-43	K11E8.1
	unc-93	C46F11.1
	unc-103	C30D11.1
FGF signaling and protein degradation in muscles	egl-15	F58A3.2
	egl-17	F38G1.2
	let-60	ZK792.6
	lin-45	Y73B6A.5
	mek-2	Y54E10BL.6
	mpk-1	F43C1.2
	sem-5	C14F5.5
FGF signaling in cell migration	clr-1	F56D1.4
	egl-15	F58A3.2
	egl-17	F38G1.2
	let-60	ZK792.6
	mpk-1	F43C1.2
	sem-5	C14F5.5
	soc-1	F41F3.2
	soc-2	AC7.2
GABA neurotransmission	exp-1	H35N03.1
	unc-25	Y37D8A.23
	unc-46	C04F5.3
	unc-47	T20G5.6
	unc-49	T21C12.1
germ-line sex determination	fem-1	F35D6.1
	fem-2	T19C3.8
	fem-3	C01F6.4
	fog-1	Y54E10A.4
	fog-2	Y113G7B.5
	fog-3	C03C11.2
	her-1	ZK287.8
	mog-1	K03H1.2
	tra-2	C15F1.3
	tra-3	LLC1.1
glp-1 signaling pathway (notch-like signaling)	glp-1	F02A9.6
	hop-1	C18E3.8
	lag-1	K08B4.1
	lag-2	Y73C8B.4
	sel-9	W02D7.7
	sel-12	F35H12.3
	sup-17	DY3.7
initial QL QR migration	dpy-19	F22B7.10
	mig-2	C35C5.4
	unc-40	T19B4.7
	unc-73	F55C7.7
lateral hypoderm cell fate	lin-4	F59G1.6
	lin-14	T25C12.1
	lin-28	F02E9.2
	lin-29	W03C9.4
mechanotransduction in touch receptor neurons	deg-1	C47C12.6
	let-2	F01G12.5
	mec-2	F14D12.4
	mec-4	T01C8.7
	mec-5	E03G2.3
	mec-6	W02D3.3
	mec-7	ZK154.3
	mec-9	C50H2.3
	mec-10	F16F9.5
	mec-12	C44B11.3
	mec-14	F37C12.12
	unc-8	R13A1.4
	unc-24	F57H12.2
	unc-105	C41C4.5
oocyte meiotic maturation (from diakinesis to metaphase of meiosis I)	itr-1	F33D4.2
	let-23	ZK1067.1
	lin-3	F36H1.4
	vab-1	M03A1.1
	clh-3	E04F6.11
	mpk-1	F43C1.2
	nmr-1	F07F6.6
	unc-43	K11E8.1
oocyte transition pachyteneto diakinesis of meiosis I	let-60	ZK792.6
	lin-45	Y73B6A.5
	mek-2	Y54E10BL.6
	mpk-1	F43C1.2
osmotic avoidance	che-2	F38G1.1
	che-3	F18C12.1
	che-11	C27A7.4
	che-13	F59C6.7
	daf-4	C05D2.1
	daf-5	W01G7.1
	glr-1	C06E1.4
	osm-1	T27B1.1
	osm-5	Y41G9A.1
	osm-6	R31.3
pharyngeal muscle contraction	exp-2	F12F3.1
	sup-9	F34D6.3
programmed cell death	ced-3	C48D1.2
	ced-4	C35D10.9
	ced-9	T07C4.8
	ces-1	F43G9.11
	ces-2	ZK909.4
	egl-1	F23B12.9
QL QR descendent-migration	ced-10	C09G12.8
	ina-1	F54G8.3
	mig-2	C35C5.4
	mig-15	ZC504.4
	pat-3	ZK1058.2
	rac-2	K03D3.10
	src-1	Y92H12A.1
	unc-73	F55C7.7
QL-specific migration	egl-20	W08D2.1
	egl-27	C04A2.3
	lin-17	Y71F9B.5
	mab-5	C08C3.3
	mig-1	Y34D9B.1
	pop-1	W10C8.2
QR descendent-specific migration	egl-20	W08D2.1
	lin-17	Y71F9B.5
	lin-39	C07H6.7
	mig-1	Y34D9B.1
	mig-13	F43C9.4
QR-specific migration	egl-20	W08D2.1
	mab-5	C08C3.3
	pry-1	C37A5.9
serotonine neurotransmission	avr-15	R11G10.1
	glr-1	C06E1.4
somatic sex determination and differentiation	fem-1	F35D6.1
	fem-2	T19C3.8
	fem-3	C01F6.4
	her-1	ZK287.8
	sdc-1	F52E10.1
	sdc-2	C35C5.1
	sdc-3	C25D7.3
	tra-1	Y47D3A.6
	tra-2	C15F1.3
	tra-3	LLC1.1
	xol-1	C18A11.5
spermatogenesis	spe-4	ZK524.1
	spe-6	Y66D12A.20
	spe-8	F53G12.6
	spe-9	C17D12.6
	spe-10	AC3.10
	spe-11	F48C1.7
	spe-12	T02E1.1
	spe-17	ZK617.3
	spe-26	R10H10.2
	spe-27	C06E7.6
	spe-29	F25H8.7
synaptic compenent (not identified aldicarp resistant)	aex-3	C02H7.3
	egl-10	F28C1.2
	egl-30	M01D7.7
	ric-3	T14A8.1
	ric-8	Y69A2AR.2
	unc-10	T10A3.1
	unc-26	JC8.10
	unc-75	C17D12.2
synaptic vesicule trafficking, release and endocytosis	dyn-1	C02C6.1
	rab-3	C18A3.6
	ric-4	Y22F5A.3
	snb-1	T10H9.4
	snt-1	F31E8.2
	unc-2	T02C5.5
	unc-13	ZK524.2
	unc-18	F27D9.1
	unc-31	ZK897.1
	unc-36	C50C3.9
	unc-64	F56A8.7
	unc-104	C52E12.2
vulva development (ACvsVPC fate)	lag-2	Y73C8B.4
	lin-12	R107.8
vulva development (EGFR-ras-MAPK) (vulva epithelium fate)	ksr-1	F13B9.5
	let-23	ZK1067.1
	let-60	ZK792.6
	lin-1	C37F5.1
	lin-2	F17E5.1
	lin-7	Y54G11A.10
	lin-9	ZK637.7
	lin-10	C09H6.2
	lin-12	R107.8
	lin-13	C03B8.4
	lin-25	F56H9.5
	lin-31	K10G6.1
	lin-36	F44B9.6
	lin-37	ZK418.4
	lin-45	Y73B6A.5
	mek-2	Y54E10BL.6
	mpk-1	F43C1.2
	sel-1	F45D3.5
	sel-12	F35H12.3
	sem-5	C14F5.5
	sli-1	M02A10.3
	sur-2	F39B2.4
	unc-101	K11D2.3
vulva development (VPC fate execution)	lin-26	F18A1.2
	unc-39	F56A12.1
	unc-83	W01A11.3
	unc-84	F54B11.3
vulva development (vulva fate execution and morphogenesis)	lin-11	ZC247.3
	lin-17	Y71F9B.5
	lin-18	C16B8.1
	sel-12	F35H12.3
	sqv-3	R10E11.4
wingless/wnt1 signaling pathway	cam-1	C01G6.8
	egl-20	W08D2.1
	lin-17	Y71F9B.5
	mab-5	C08C3.3
	mig-1	Y34D9B.1
	mig-5	T05C12.6
