# Supplementary material for: Searching for Signaling Balance through the Identification of Genetic Interactors of the Rab Guanine-Nucleotide Dissociation Inhibitor gdi-1
Source: PLoS One. 2010 May 13;5(5):e10624. doi: 10.1371/journal.pone.0010624 (PMC2869356; doi:10.1371/journal.pone.0010624)
Supplement: Table S4 — Curated set of mental retardation and synaptic plasticity genes and their C. elegans orthologues (204 genes). (0.04 MB XLS) [file pone.0010624.s012.xls]

## Sheet: Table S4
Table S4. Curated set of mental retardation and synaptic plasticity genes and their C. elegans orthologues
(204 genes).
Human Gene	Human Gene Description	C. elegans Gene	C. elegans Sequence Name
ABCD3	ATP-binding cassette, sub-family D (ALD), member 3	pmp-1	C44B7.8
		pmp-2	C44B7.9
		pmp-3	C54G10.3
ACAT1	acetyl-Coenzyme A acetyltransferase 1	T02G5.4	T02G5.4
		kat-1	T02G5.8
ACSL4	acyl-CoA synthetase long-chain family member 4	acs-17	C46F4.2
		F37C12.7	F37C12.7
AGTR2	angiotensin II receptor, type 2	uvt-6	F56B6.5
ALDH18A1	aldehyde dehydrogenase 18 family, member A1	T22H6.2	T22H6.2
ALDH3A2	aldehyde dehydrogenase 3 family, member A2	alh-4	T05H4.13
		alh-5	T08B1.3
ARHGEF6	Rac/Cdc42 guanine nucleotide exchange factor (GEF) 6	pix-1	K11E4.4
ARL6	ADP-ribosylation factor-like 6	arl-6	C38D4.8
ARPC1B	actin related protein 2/3 complex, subunit 1B, 41kDa	arx-3	Y79H2A.6
ARPC4	actin related protein 2/3 complex, subunit 4, 20kDa	arx-6	C35D10.16
ARPC5	actin related protein 2/3 complex, subunit 5, 16kDa	arx-7	M01B12.3
ARX	aristaless related homeobox	alr-1	R08B4.2
ATM	ataxia telangiectasia mutated	T20B12.7	T20B12.7
		atm-1	Y48G1BL.2
ATP8B1	ATPase, class I, type 8B, member 1	tat-2	H06H21.10
ATRX	alpha thalassemia/mental retardation syndrome X-linked	xnp-1	B0041.7
BBS1	Bardet-Biedl syndrome 1	F02E9.9	F02E9.9
		bbs-1	Y105E8A.5
CAMK2G	calcium/calmodulin-dependent protein kinase II gamma	unc-43	K11E8.1
CAT	Catalase	ctl-3	Y54G11A.13
		ctl-2	Y54G11A.5
		ctl-1	Y54G11A.6
CBS	cystathionine-beta-synthase	F54A3.4	F54A3.4
		ZC373.1	ZC373.1
CDC27	cell division cycle 27 homolog (S. cerevisiae)	mat-1	Y110A7A.17
		emb-27	F10B5.6
		mat-2	W10C6.1
		mat-3	F10C5.1
		emb-30	F54C8.3
CDC42	cell division cycle 42 (GTP binding protein, 25kDa)	cdc-42	R07G3.1
CDKN1C	cyclin-dependent kinase inhibitor 1C (p57, Kip2)	cki-1	T05A6.1
		cki-2	T05A6.2
		T07D1.2	T07D1.2
CENTD2	centaurin, delta 2	cnt-1	Y17G7B.15
		F23H11.4	F23H11.4
CHRNA4	cholinergic receptor, nicotinic, alpha 4	acr-19	C31H5.3
		unc-38	F21F3.5
		unc-63	Y110A7A.3
CREBBP	CREB binding protein	tag-298	C01H6.7
		cbp-1	R10E11.1
CTH	cystathionase (cystathionine gamma-lyase)	F22B8.6	F22B8.6
		ZK1127.10	ZK1127.10
CTSA	cathepsin A	F13D12.6	F13D12.6
		F41C3.5	F41C3.5
CYFIP1	cytoplasmic FMR1 interacting protein 1	gex-2	F56A11.1
CYP27A1	cytochrome P450, family 27, subfamily A, polypeptide 1	cyp-44A1	ZK177.5
CYTH1	cytohesin 1	efa-6	Y55D9A.1
CYTH2	cytohesin 2	grp-1	K06H7.4
DHCR7	7-dehydrocholesterol reductase	B0250.9	B0250.9
DHFR	dihydrofolate reductase	C36B1.7	C36B1.7
DLD	dihydrolipoamide dehydrogenase	LLC1.3	LLC1.3
DLG1	discs, large homolog 1 (Drosophila)	dlg-1	C25F6.2
DLG4	discs, large homolog 4 (Drosophila)	dlg-1	C25F6.2
DPYD	dihydropyrimidine dehydrogenase	C25F6.3	C25F6.3
		W02D3.2	W02D3.2
EMX2	empty spiracles homeobox 2	ceh-2	C27A12.5
EPHB2	EPH receptor B2	vab-1	M03A1.1
ERCC6	excision repair cross-complementing rodent repair deficiency, complementation group 6	csb-1	F53H4.1
EXT2	exostoses (multiple) 2	rib-1	F12F6.3
FARP1	FERM, RhoGEF (ARHGEF) and pleckstrin domain protein 1 (chondrocyte-derived)	M02B7.5	M02B7.5
FGD1	FYVE, RhoGEF and PH domain containing 1	exc-5	C33D9.1
FGFR2	fibroblast growth factor receptor 2	egl-15	F58A3.2
FH	fumarate hydratase	fum-1	H14A12.2
FOXP2	forkhead box P2	fkh-7	F26D12.1
FTSJ1	FtsJ homolog 1 (E. coli)	R74.7	R74.7
FUCA1	fucosidase, alpha-L- 1, tissue	W03G11.3	W03G11.3
GALE	UDP-galactose-4-epimerase	gale-1	C47B2.6
GCK	glucokinase (hexokinase 4)	F14B4.2	F14B4.2
GDI1	GDP dissociation inhibitor 1	gdi-1	Y57G11C.10
GGT1	gamma-glutamyltransferase 1	C53D5.5	C53D5.5
		H14N18.4	H14N18.4
		T03D8.6	T03D8.6
GIT1	G protein-coupled receptor kinase interactor 1	git-1	F14F3.2
GLI3	GLI-Kruppel family member GLI3	tra-1	Y47D3A.6
GLUD1	glutamate dehydrogenase 1	ZK829.4	ZK829.4
GNAS	GNAS complex locus	gsa-1	R06A10.2
GRASP	GRP1 (general receptor for phosphoinositides 1)-associated scaffold protein	F30F8.3	F30F8.3
GRIA1	glutamate receptor, ionotropic, AMPA 1	glr-1	C06E1.4
		glr-2	B0280.12
		glr-3	K10D3.1
		glr-4	C06A8.9
		glr-5	ZC196.7
GRIA1	glutamate receptor, ionotropic, AMPA 1	glr-6	F41B4.4
		glr-7	C43H6.9
		glr-8	F22A3.3
GRIN3A	glutamate receptor, ionotropic, N-methyl-D-aspartate 3A	nmr-2	T01C3.10
GRIN3B	glutamate receptor, ionotropic, N-methyl-D-aspartate 3B	nmr-1	F07F6.6
GRIP1	glutamate receptor interacting protein 1	mpz-1	C52A11.4
GRM1	glutamate receptor, metabotropic 1	mgl-2	F45H11.4
GRM2	glutamate receptor, metabotropic 2	mgl-3	Y4C6A.2
GRM3	glutamate receptor, metabotropic 3	mgl-1	ZC506.4
GRM4	glutamate receptor, metabotropic 4	mgl-3	Y4C6A.2
GRM5	glutamate receptor, metabotropic 5	F35H10.10	F35H10.10
GSS	glutathione synthetase	M176.2	M176.2
GUSB	glucuronidase, beta	Y105E8B.9	Y105E8B.9
HBA1	hemoglobin, alpha 1	F21A3.6	F21A3.6
		Y57G11B.3	Y57G11B.3
HBA2	hemoglobin, alpha 2	F21A3.6	F21A3.6
		Y57G11B.3	Y57G11B.3
HMGCL	3-hydroxymethyl-3-methylglutaryl-Coenzyme A lyase	Y71G12B.10	Y71G12B.10
HOMER1	homer homolog 1 (Drosophila)	C18C4.5	C18C4.5
HRAS	v-Ha-ras Harvey rat sarcoma viral oncogene homolog	let-60	ZK792.6
IL1RAPL1	interleukin 1 receptor accessory protein-like 1	unc-89	C09D1.1
ITGB2	integrin, beta 2 (complement component 3 receptor 3 and 4 subunit)	pat-3	ZK1058.2
ITPR1	inositol 1,4,5-triphosphate receptor, type 1	itr-1	F33D4.2
ITSN2	intersectin 2	itsn-1	Y116A8C.36
KALRN	kalirin, RhoGEF kinase	unc-73	F55C7.7
KCNQ2	potassium voltage-gated channel, KQT-like subfamily, member 2	kqt-1	C25B8.1
		acr-19	C31H5.3
		unc-38	F21F3.5
		unc-63	Y110A7A.3
KIF1B	kinesin family member 1B	unc-104	C52E12.2
		klp-6	R144.1
		klp-4	F56E3.3
		klp-11	F20C5.2
MAP2K2	mitogen-activated protein kinase kinase 2	mek-2	Y54E10BL.6
MAPK1	mitogen-activated protein kinase 1	mpk-1	F43C1.2
MAPT	microtubule-associated protein tau	ptl-1	F42G9.9
MAT1A	methionine adenosyltransferase I, alpha	C06E7.1	C06E7.1
		C06E7.3	C06E7.3
		sams-1	C49F5.1
		tag-32	T13A10.11
		Y105C5B.12	Y105C5B.12
MECP2	methyl CpG binding protein 2 (Rett syndrome)	unc-89	C09D1.1
MSH2	mutS homolog 2, colon cancer, nonpolyposis type 1 (E. coli)	msh-2	H26D21.2
MTHFR	5,10-methylenetetrahydrofolate reductase (NADPH)	C06A8.1	C06A8.1
MTR	5-methyltetrahydrofolate-homocysteine methyltransferase	R03D7.1	R03D7.1
MYO7A	myosin VIIA	max-1	C34B4.1
		hum-2	F36D4.3
		hum-7	F56A6.2
		hum-6	T10H10.1
NAGLU	N-acetylglucosaminidase, alpha-	K09E4.4	K09E4.4
NDUFV1	NADH dehydrogenase (ubiquinone) flavoprotein 1	nuo-1	C09H10.3
NGEF	neuronal guanine nucleotide exchange factor	tag-218	K07D4.7
NPC1	Niemann-Pick disease, type C1	ncr-1	F02E8.6
		ncr-2	F09G8.4
NPHP1	nephronophthisis 1 (juvenile)	nph-1	M28.7
OAT	ornithine aminotransferase (gyrate atrophy)	C16A3.10	C16A3.10
		gta-1	K04D7.3
OCRL	oculocerebrorenal syndrome of Lowe	ocrl-1	C16C2.3
OPHN1	oligophrenin 1	T04C9.1	T04C9.1
OPN1LW	opsin 1 (cone pigments), long-wave-sensitive	tag-298	C01H6.7
		cbp-1	R10E11.1
PAFAH1B1	platelet-activating factor acetylhydrolase, isoform Ib, alpha subunit 45kDa	cash-1	K07C5.8
		cor-1	R01H10.3
		lis-1	T03F6.5
		pod-1	Y76A2B.1
PAK1	p21 protein (Cdc42/Rac)-activated kinase 1	pak-1	C09B8.7
PAK3	p21 protein (Cdc42/Rac)-activated kinase 3	max-2	Y38F1A.10
		pak-2	C45B11.1
PAX6	paired box 6	vab-3	F14F3.1
PC	pyruvate carboxylase	pyc-1	D2023.2
PEX1	peroxisomal biogenesis factor 1	prx-1	C11H1.4
PGBD3	piggyBac transposable element derived 3	F53H4.6	F53H4.6
PLOD1	procollagen-lysine 1, 2-oxoglutarate 5-dioxygenase 1	let-268	F52H3.1
PPFIA1	protein tyrosine phosphatase, receptor type, f polypeptide (PTPRF), interacting protein (liprin), alpha 1	syd-2	F59F5.6
PPT1	palmitoyl-protein thioesterase 1	ppt-1	F44C4.5
PRODH	proline dehydrogenase (oxidase) 1	B0513.5	B0513.5
PTEN	phosphatase and tensin homolog	daf-18	T07A9.6
PTS	6-pyruvoyltetrahydropterin synthase	ptps-1	B0041.6
RAB8A	RAB8A, member RAS oncogene family	rab-8	D1037.4
RAC1	ras-related C3 botulinum toxin substrate 1 (rho family, small GTP binding protein Rac1)	rac-2	K03D3.10
		ced-10	C09G12.8
		mig-2	C35C5.4
RHOA	ras homolog gene family, member A	rho-1	Y51H4A.3
ROCK1	Rho-associated, coiled-coil containing protein kinase 1	let-502	C10H11.9
RPE65	retinal pigment epithelium-specific protein 65kDa	F53C3.12	F53C3.12
		Y46G5A.24	Y46G5A.24
RPS6KA3	ribosomal protein S6 kinase, 90kDa, polypeptide 3	rskn-1	T01H8.1
		rskn-2	C54G4.1
SALL1	sal-like 1 (Drosophila)	sem-4	F15C11.1
SGCA	sarcoglycan, alpha (50kDa dystrophin-associated glycoprotein)	H22K11.4	H22K11.4
SHANK3	SH3 and multiple ankyrin repeat domains 3	ZK84.1	ZK84.1
SHH	sonic hedgehog homolog (Drosophila)	grd-2	F46B3.5
		grd-11	K02E2.2
		grd-1	R08B4.1
		hog-1	W06B11.4
		wrt-1	ZK1290.12
		wrt-4	ZK678.5
SIX3	SIX homeobox 3	ceh-32	W05E10.3
SLC26A4	solute carrier family 26, member 4	sulp-8	ZK287.2
SLC2A1	solute carrier family 2 (facilitated glucose transporter), member 1	H17B01.1	H17B01.1
		R09B5.11	R09B5.11
SLC3A1	solute carrier family 3 (cystine, dibasic and neutral amino acid transporters, activator of cystine, dibasic and neutral amino acid transport), member 1	atg-2	C38C6.2
		atg-1	F26D10.9
SLC6A8	solute carrier family 6 (neurotransmitter transporter, creatine), member 8	snf-11	T03F7.1
SMPD1	sphingomyelin phosphodiesterase 1, acid lysosomal	asm-2	ZK455.4
SOS1	son of sevenless homolog 1 (Drosophila)	sos-1	T28F12.3
		Y54G2A.27	Y54G2A.27
SRGAP3	SLIT-ROBO Rho GTPase activating protein 3	tag-13	F12F6.5
SYNGAP1	synaptic Ras GTPase activating protein 1 homolog (rat)	gap-2	ZK899.8
TSHR	thyroid stimulating hormone receptor	fshr-1	C50H2.1
TSPAN7	tetraspanin 7	tsp-8	F33C8.3
		tsp-7	T23D8.2
TWIST1	twist homolog 1 (Drosophila)	hlh-8	C02B8.4
TYR	tyrosinase (oculocutaneous albinism IA)	tyr-1	C02C2.1
		tyr-4	C34G6.2
		tyr-3	F21C3.2
		tyr-2	K08E3.1
		Y44E3B.2	Y44E3B.2
		Y73B6BL.1	Y73B6BL.1
UGT1A1	UDP glucuronosyltransferase 1 family, polypeptide A1	ugt-49	AC3.2
		ugt-21	C33A12.6
		ugt-61	F39G3.1
		ugt-19	K08B4.3
		ugt-20	K08B4.4
		ugt-62	M88.1
WASL	Wiskott-Aldrich syndrome-like	wsp-1	C07G1.4
ZNF41	zinc finger protein 41	Y55F3AM.14	Y55F3AM.14
