# Supplementary material for: Searching for Signaling Balance through the Identification of Genetic Interactors of the Rab Guanine-Nucleotide Dissociation Inhibitor gdi-1
Source: PLoS One. 2010 May 13;5(5):e10624. doi: 10.1371/journal.pone.0010624 (PMC2869356; doi:10.1371/journal.pone.0010624)
Supplement: Table S5 — Epistasis coefficients of experimentally tested genetic interactions. (0.03 MB XLS) [file pone.0010624.s013.xls]

## Sheet: Table S5
Table S5. Epistasis coefficients of experimentally tested genetic interactions.
		Ste				Gon				Emo
Gene	Allele	M	+	*	S	M	+	*	S	M	+	*	S
F42G8.10	ok1199	-0.005	0.017	0.009	-0.005	0.141	0.144	0.144	0.101	0.014	0.063	0.041	0.021
F54D5.4	ok2046	0.012	0.035	0.01	0.012	-0.034	-0.031	-0.023	-0.033	0.026	0.066	0.077	0.036
aspm-1	ok1208 +/-	0.139	0.158	0.151	0.139	0.539	0.547	0.586	0.531	0.936	0.969	0.94	0.933
dyb-1	cx36	0.151	0.148	0.15	0.151	0.412	0.395	0.421	0.429	0.248	0.238	0.238	0.228
lin-36	n766	0.008	0.12	0.011	0.008	0.135	0.136	0.13	0.122	-0.013	0.005	0.001	0.026
mel-11	sb56 +/-	-0.022	0.062	-0.018	-0.022	-0.195	-0.072	-0.162	-0.194	-0.099	-0.105	-0.1	-0.096
mel-11	sb56 -/-	0	0	0	-0.044	-0.085	0.018	-0.054	-0.383	-0.057	0.025	-0.034	-0.102
smo-1	ok359 +/-	-0.015	0.007	-0.004	-0.015	-0.062	-0.037	-0.042	-0.043	0.107	0.128	0.128	0.103
smo-1	ok359 -/-	NA	NA	NA	NA	-0.094	0.033	-0.001	-0.243	NA	NA	NA	NA
tag-163	ok644	0.004	0.068	0.005	0.004	0.021	0.047	0.036	0.016	-0.117	-0.063	-0.106	-0.112
tra-4	ok1636 +/-	0.072	0.147	0.073	0.072	0.182	0.391	0.261	0.182	0.446	0.463	0.462	0.441
tra-4	ok1636 -/-	0.063	0.097	0.087	0.063	0.413	0.634	0.522	0.42	0.844	0.84	0.843	0.841
trp-2	gk298	0.058	0.032	0.06	0.058	-0.251	-0.161	-0.248	-0.243	0.173	0.19	0.19	0.195
unc-89	e1460	0.025	0.258	0.03	0.025	0.282	0.311	0.308	0.314	0.437	0.579	0.552	0.49
unc-89	ok1116	0.022	0.137	0.036	0.022	0.083	0.115	0.112	0.098	0.496	0.48	0.514	0.486
unc-89	ok1659	-0.005	0.162	-0.002	-0.005	-0.016	0.076	-0.002	-0.012	-0.056	0.056	-0.017	-0.068
unc-89	st85	-0.005	0.421	0.002	-0.005	0.229	0.226	0.242	0.237	0.482	0.443	0.454	0.599
unc-96	su151	-0.011	0	-0.001	-0.021	0.376	0.463	0.404	0.379	0.71	0.694	0.723	0.71
Blebbistatin 10μM		0.001	0.025	0.002	0.001	0.079	0.099	0.081	0.08	0.074	0.105	0.071	0.073
Blebbistatin 50μM		0.03	0.161	0.032	0.03	0.047	0.047	0.047	0.045	0.246	0.267	0.242	0.24
Blebbistatin 100μM		0.001	0.016	0.001	0.001	0.244	0.316	0.262	0.244	0.217	0.269	0.233	0.22
ML-7 2μM		0.017	0.021	0.017	0.017	0.049	0.055	0.048	0.049	0.015	0.014	0.014	0.015
ML-7 10μM		-0.004	0.055	-0.002	-0.004	0.238	0.239	0.239	0.238	0.052	0.132	0.07	0.052
ML-7 50μM		-0.002	0.099	0.005	-0.002	0.431	0.48	0.436	0.383	0.34	0.378	0.353	0.341
Abbreviations: Ste, sterility; Gon, severe shortening of gonads; Emo, accumulation of endomitotic oocytes;
M minimum model; + additive model; * multiplicative model; S suppressor test; NA not available.
