# Supplementary material for: Searching for Signaling Balance through the Identification of Genetic Interactors of the Rab Guanine-Nucleotide Dissociation Inhibitor gdi-1
Source: PLoS One. 2010 May 13;5(5):e10624. doi: 10.1371/journal.pone.0010624 (PMC2869356; doi:10.1371/journal.pone.0010624)
Supplement: Table S6 — Epistasis P values of experimentally tested genetic interactions. (0.02 MB XLS) [file pone.0010624.s014.xls]

## Sheet: Table S6
Table S6. Epistasis P values of experimentally tested genetic interactions.
		Ste				Gon				Emo
Gene	Allele	M	+	*	S	M	+	*	S	M	+	*	S
F42G8.10	ok1199	0.69	0.092	0.028	1	0.44	0.39	0.43	0.34	0.96	0.76	0.87	0.56
F54D5.4	ok2046	0.53	0.19	0.64	0.53	0.5	0.48	0.65	0.95	0.96	0.7	0.7	0.53
aspm-1	ok1208 +/-	0.0044	0.0044	7.3e-05	0.0044	0.1	0.11	0.073	0.052	0.0055	0.0057	0.0048	0.0026
dyb-1	cx36	2.9e-05	0.0023	1.8e-06	2.9e-05	0.012	0.053	0.014	0.0057	0.14	0.12	0.15	0.08
lin-36	n766	0.98	0.018	0.79	1	0.5	0.48	0.48	0.33	0.96	0.95	0.99	0.53
mel-11	sb56 +/-	0.0051	0.39	0.13	1	0.012	0.38	0.014	1	0.24	0.068	0.19	0.97
mel-11	sb56 -/-	0.98	0.5	0.79	1	0.5	0.38	0.45	1	0.52	0.55	0.51	0.97
smo-1	ok359 +/-	0.4	0.5	0.98	1	0.59	0.62	0.68	0.85	0.3	0.22	0.29	0.17
smo-1	ok359 -/-	NA	NA	NA	NA	0.16	0.48	0.98	1	NA	NA	NA	NA
tag-163	ok644	0.98	0.5	0.79	1	0.62	0.13	0.44	0.48	0.28	0.57	0.29	0.97
tra-4	ok1636 +/-	2.1e-06	0.00076	8.5e-07	2.1e-06	0.15	0.11	0.042	0.094	0.018	0.03	0.017	0.0097
tra-4	ok1636 -/-	0.0061	0.5	0.02	0.0061	0.15	0.053	0.089	0.095	0.0055	0.0019	0.0048	0.0026
trp-2	gk298	0.98	0.43	0.64	1	0.12	0.27	0.13	1	0.52	0.53	0.51	0.3
unc-89	e1460	0.0011	0.005	0.00041	0.0011	0.15	0.15	0.15	0.095	0.3	0.22	0.29	0.16
unc-89	ok1116	1	0.19	0.79	1	0.5	0.27	0.43	0.32	0.075	0.051	0.077	0.037
unc-89	ok1659	0.63	0.29	1	1	0.83	0.48	0.98	0.75	0.68	0.4	0.87	0.9
unc-89	st85	0.69	0.0066	0.64	1	0.15	0.19	0.15	0.099	0.96	0.93	0.95	0.72
unc-96	su151	0.4	0.5	0.13	1	0.1	0.13	0.089	0.052	0.017	0.03	0.011	0.0082
Blebbistatin 10μM		0.98	0.42	0.76	1	0.15	0.13	0.13	0.095	0.71	0.55	0.7	0.45
Blebbistatin 50μM		0.013	0.00076	0.02	0.013	0.5	0.48	0.48	0.2	0.3	0.22	0.29	0.17
Blebbistatin 100μM		0.98	0.35	0.79	1	0.045	0.13	0.072	0.034	0.17	0.092	0.16	0.08
ML-7 2μM		0.89	0.39	0.64	0.89	0.32	0.39	0.38	0.17	0.71	0.7	0.7	0.45
ML-7 10μM		0.63	0.00091	1	1	0.12	0.13	0.099	0.072	0.43	0.14	0.29	0.26
ML-7 50μM		0.65	0.00076	0.48	1	0.12	0.11	0.089	0.046	0.01	0.051	0.0084	0.0051
Abbreviations: Ste, sterility; Gon, severe shortening of gonads; Emo, accumulation of endomitotic oocytes;
M minimum model; + additive model; * multiplicative model; S suppressor test; NA not available.
