# Supplementary material for: Searching for Signaling Balance through the Identification of Genetic Interactors of the Rab Guanine-Nucleotide Dissociation Inhibitor gdi-1
Source: PLoS One. 2010 May 13;5(5):e10624. doi: 10.1371/journal.pone.0010624 (PMC2869356; doi:10.1371/journal.pone.0010624)
Supplement: Table S8 — Genotypes of C. elegans strains used in this study. (0.02 MB XLS) [file pone.0010624.s016.xls]

## Sheet: Table S8
Table S8. Genotypes of C. elegans strains used in this study.
Strain	Genotype
LS505	dyb-1(cx36) I.
LS590	dyb-1(cx36) I; hlh-1(cc561) II.
LS587	dys-1(cx18) I; hlh-1(cc561) II.
VC761	aspm-1(ok1208) I/hT2[bli-4(e937) let-?(q782) qIs48] (I;III).
VC1176	+/szT1[lon-2(e678)] I; F53B3.1(ok1636)/szT1 X.
CB1640	unc-89 (e1460) I.
RW85	unc-89(st85) I.
VC1192	unc-89(ok1659) I.
RB1186	unc-89(ok1116) I.
HR483	mel-11(sb56) unc-4(e120)/mnC1 dpy-10(e128) unc-52(e444) II.
VC186	smo-1(ok359)/szT1[lon-2(e678)] I; +/szT1 X.
VC504	tag-163(ok644) I.
VC602	trp-2(gk298) III.
RB1656	F54D5.4(ok2046) II.
RB1223	F42G8.10(ok1199) IV/nT1[qIs51] (IV;V).
HE151	unc-96(su151) X.
NL2098	rrf-1(pk1417) I.
NL2550	ppw-1(pk2505) I.
MT6034	lin-36(n766) III.
